# Supplementary material for: Social return on investment economic evaluation of supportive care for lung cancer patients in acute care settings in Australia
Source: BMC Health Serv Res. 2022 Nov 23;22:1399. doi: 10.1186/s12913-022-08800-x (PMC9685972; doi:10.1186/s12913-022-08800-x)
Supplement: Supplementary file 1 — Additional file 1. [file 12913_2022_8800_MOESM1_ESM.zip]

Archive with 4 entries (4 files):
- Supplemental Materials_Value Map_final.xlsx
- Supplementary materials_Impact Map for SROI.pdf
- Supplementary materials_Search Terms.docx
- Supplementary materials_Sensitivity Analysis.docx
