# Supplementary material for: Social return on investment economic evaluation of supportive care for lung cancer patients in acute care settings in Australia
Source: BMC Health Serv Res. 2022 Nov 23;22:1399. doi: 10.1186/s12913-022-08800-x (PMC9685972; doi:10.1186/s12913-022-08800-x)
Supplement: Supplementary file 1 — Additional file 1. [file 12913_2022_8800_MOESM1_ESM.zip › Supplemental Materials_Value Map_final.xlsx]

## Sheet: Inputs
Stakeholder	Domain of Supportive Care Need	Intended Changes	Inputs
			Activities / Description	Value (Cost to the Stakeholder)	Rationale
People with lung cancer	Screening	Areas of of supportive can needs are flagged for "assessment" through use of a validated screening tool	People with lung cancer have adequate time to complete screening tool, discuss screening outcomes and provide advice or action referrals	0	Part of routine cancer care/appointments; no additional costs incurred
People with lung cancer	Equitable and Coordinated Care	People with lung cancer have a key health professional or service with responsibility for needs screening (that they can rely on to guide them through their cancer journey and advocate for them when required)	People with lung cancer are able to interact with a health professional or service who has designated responsibility and who they can contact for supportive care needs identification and care coordination	0	Part of their routine cancer care/appointments; no additional costs incurred
People with lung cancer	Equitable and Coordinated Care	All supportive care service appointments that a person with lung cancer attends are scheduled in a concurrent visit to the health service	People with lung cancer have coordinated appointments and service delivery	$13 / trip	Average cost of transport (public transport and driving) per appointment for a patient, $13 To calculate the cost of transport to hospital, we took the average cost of a public transport ticket $9 (1) and of driving, $17.2 The cost of driving was estimated as the average cost of parking at each hospital [$11, $7.8] (2, 3), plus the car cost of a 10km drive $7.8 (4). 1. Public Transport Victoria. …
People with lung cancer	Information	People with lung cancer have access to information which allows them to be involved and empowered in the treatment and care decision-making process	People with lung cancer are able to access relevant and appropriate information resources	0	Part of their routine cancer care/appointments; no additional costs incurred
People with lung cancer	Information	People with lung cancer know what services are available to meet their supportive care needs: financial toxicity, anxiety and depression, interpreters and culturally safe care programs etc.	People with lung cancer are able to use information provided to access care, or self-manage health (financial toxicity, anxiety and depression)	0	Part of their routine cancer care/appointments; no additional costs incurred
People with lung cancer	Information	People with lung cancer know what services are available to address side-effects of treatment and symptoms of cancer	People with lung cancer use information provided to access care, or self-manage health (symptoms and side-effects of cancer and it's treatment)	0	Part of their routine cancer care/appointments; no additional costs incurred
People with lung cancer	Information	People with lung cancer have information and access to clinical trials	People with lung cancer learn about/enrol in clinical trials	0	Part of their routine cancer care/appointments; no additional costs incurred
People with lung cancer	Information	People with lung cancer have information about how to access early palliative care	People with lung cancer learn about/access early palliative care	0	Part of their routine cancer care/appointments; no additional costs incurred
People with lung cancer	Information	People with lung cancer have information and access to Advanced Care Planning	People with lung cancer have advanced care planning undertaken and documented in their medical record in an accessible location	0	Part of their routine cancer care/appointments; no additional costs incurred
People with lung cancer	Financial Toxicity	People with lung cancer have access to appropriate advice and assistance regarding their financial health	Access financial counselling/social worker/occupational therapist as required	0	The time-cost that the main beneficiary (the patient) spends on the activity is not costed in SROI methodology (1) 1.The SROI Network. A Guide to Social Return on Investment. Second ed. London: Matter&Co; 2012.
People with lung cancer	Financial Toxicity	People with lung cancer do not have out of pocket costs that result in bankruptcy, financial toxicity, or catastrophic expenditure	People with lung cancer are given enough information to provide informed financial consent to their prescribed treatment plan	0	Part of their routine cancer care/appointments; no additional costs incurred
People with lung cancer	Anxiety and Depression	People with lung cancer do not develop or access help to manage clinical anxiety / depression that occurs in response to a life stressor (cancer diagnosis)	People with lung cancer are referred to, and attend psychology services	0	The time-cost that the main beneficiary (the patient) spends on the activity is not costed in SROI methodology (1) 1.The SROI Network. A Guide to Social Return on Investment. Second ed. London: Matter&Co; 2012.
People with lung cancer	Anxiety and Depression	People with lung cancer are prepared for possible symptoms / side effects of treatment and know how or self manage or access help to minimise emotional impact (adequately self-manage these outcomes)	People with lung cancer attend treatment education and supportive care education sessions	0	The time-cost that the main beneficiary (the patient) spends on the activity is not costed in SROI methodology (1) 1.The SROI Network. A Guide to Social Return on Investment. Second ed. London: Matter&Co; 2012.
People with lung cancer	Anxiety and Depression	People with lung cancer access an appropriate exercise program	People with lung cancer attend an appropriate exercise program at the health service or in the community	$1 500 per annum	The cost of exercising is equivalent to the cost an exercise course designed for cancer patients (1) 1. EX-MED Cancer. EX-MED Cancer Program Melbourne: EX-MED Cancer; 2021 [Available from: https://www.exmedcancer.org.au/ex-med-cancer-program.
People with lung cancer	Anxiety and Depression	People with lung cancer are given information and access regarding peer support groups	People with lung cancer attend an appropriate support groups run through the health service or in the community	0	The time-cost that the main beneficiary (the patient) spends on the activity is not costed in SROI methodology (1) 1.The SROI Network. A Guide to Social Return on Investment. Second ed. London: Matter&Co; 2012.
Health Professionals	Screening	Supportive care needs of people with lung cancer are identified	Regular screening for supportive care needs at appropriate time-points throughout the cancer trajectory is delivered as part of usual care.	0	Screening services will be conducted as part of usual care delivery. No direct costs will be incurred by individual health professionals
Health Professionals	Screening	Supportive care needs identified are addressed and/or appropriate referrals are made	Identified supportive care needs are referred onto an appropriate supportive care service provider who can take on that referral in a timely manner	0	Screening services will be conducted as part of usual care delivery. No direct costs will be incurred by individual health professionals
Health Professionals	Screening	All health professionals have up-to-date knowledge of supportive care service providers available for referral	Health professionals attend regular training, information sessions or other professional development activities	0	Part of clinical role: The cost of professional development is covered by the health service
Health Professionals	Equitable and Coordinated Care	All health professionals are trained to recognise barriers to access that people with lung cancer may have, and help them to overcome them	Health professionals attend training to support identification and management of social and access barriers faced by their patients	0	The cost of training health professionals is covered by the health service
Health Professionals	Equitable and Coordinated Care	All health professionals who provide services to people with lung cancer are aware of what supportive care services are available so they can refer their patients to them easily	Specialised, dedicated health professionals provide coordinated care, from supportive care screening and referrals, to cancer care coordination	0	Delivering information regarding services will be conducted as part of usual care delivery. No direct costs will be incurred by individual health professionals
Health Professionals	Information	Health professionals are aware of all relevant information sources to meet their patients supportive care needs	Health professionals provide information tailored to individual patient needs and delivery preference (verbal, written etc)	0	No cost to health professionals as resources (pamphlets etc) will be paid for by the health service
Health Professionals	Information	Health professionals feel that they have adequate knowledge to undertake supportive care needs screening and assessment	Health professionals undertaken training regarding supportive care needs screening and assessment	0	No cost to health professionals as skills training costs will be covered by their employer (the health service)
Health Professionals	Information	Health professionals feel that they have adequate communication skills to undertake supportive care needs screening and assessment	Professional development for communication skills specifically tailored for challenging conversations associated with identifying and addressing supportive care needs	0	No cost to health professionals as professional development will be covered by their employer (the health services)
Health Professionals	Financial Toxicity	Treatment or services are not provided without describing financial impact	Health professionals are able to understand out of pocket treatment costs so that they are able to provide informed treatment consent with their lung cancer patients	0	No cost to health professionals as financial informed consent skills training and resource development costs will be covered by their employer (the health service)
Health Professionals	Financial Toxicity	People with lung cancer attending the health service are given information and assistance to access stop-gap and crisis services	Health professionals are able to refer and coordinate appropriate stop-gap and crisis services for people with lung cancer facing financial crisis	0	Facilitation of stop gap and crisis services will be conducted as part of usual care delivery. No direct costs will be incurred by individual health professionals
Health Professionals	Financial Toxicity	Social Worker: provide patients with information regarding services (such a pensions, housing and transport assistance) they are eligible for, and assistance with access to these services	Social Workers have the time, knowledge and skills capacity to assist people with lung cancer in navigating health and welfare systems	0	Assisting patients navigating the social welfare system will be conducted as part of usual care delivery. No direct costs will be incurred by individual health professionals
Health Professionals	Financial Toxicity	Occupational Therapist: provide patients with assistance required to return to home or work	Occupational Therapists have the time, knowledge and skills capacity to facilitate all eligible people with lung cancer to return to work or home	0	Facilitating return to work will be conducted as part of usual care delivery. No direct costs will be incurred by individual health professionals
Health Professionals	Financial Toxicity	Pharmacist: provide people with lung cancer with to date advice regarding the most cost effective prescription drugs for their treatment plan	Pharmacists have the time, knowledge and skills capacity to ensure people with lung cancer can access equivalent generic pharmaceuticals	0	Conducted as part of usual care delivery. No direct costs will be incurred by individual health professionals
Health Professionals	Anxiety and Depression	Anxiety and depression in people with lung cancer is screened for, identified, monitored, and treated	All relevant health professionals have the time and capacity to screen, treat and monitor people with lung cancer for anxiety and depression	0	Conducted as part of usual care delivery. No direct costs will be incurred by individual health professionals
Health Professionals	Anxiety and Depression	People with lung cancer are provided with information and/or referrals to appropriate mental health services	Health professionals refer people with cancer to appropriate mental health care services	0	Conducted as part of usual care delivery. No direct costs will be incurred by individual health professionals
Health Service Management	Screening	Repeated screening for supportive care needs is implemented as part of routine cancer care	Implement supportive care screening policy and protocols for health service: including dedicated funded time for repeat screening		Wage costs of staff training and FTE / role allocation to perform screening. 1 x RN G4A Y1 CLIN COORD $1,957.00 per week (1) 1x Oncologist per hour (pay point specialist grade 5) $167.2 per hour (2) 1. Victorian Hospitals’ Industrial Association. Nurses and Midwives (Victorian Public Sector) (Single Interest Employers) Enterprise Agreement 2016-2020. Footscray: Victorian Hospitals’ Industrial Ass…
Health Service Management	Screening	Referrals to supportive care services are made in a timely and appropriate manner	The health service has implemented supportive care referral protocols, include dedicated funded time
Health Service Management	Screening	Health service providers have up-to-date knowledge of supportive care service providers available for referral	Ensure staff or services who deliver supportive care have adequate knowledge of external context relevant supportive care service providers (WeCan), and internal services with standardised referral processes
Health Service Management	Screening	All oncology health professionals are trained to minimum standard of supportive care screening and assessment	Health Services have mandatory training for all oncology health professionals on supportive care protocols and resources
Health Service Management	Screening	Screening can be conducted in key languages other than English, aligned with the health service's catchment population	A validated screening tool is provided in all relevant languages for the health service's catchment population	0	Translations of the screening tools are freely available, and the procurement of screening tools would be already undertaken within the health service.
Health Service Management	Equitable and Coordinated Care	People with lung cancer can access information and care spoken in their own language	Interpreters are present at all health service appointments when needed	0	Covered as part of usual hospital operations
Health Service Management	Equitable and Coordinated Care	People with lung cancer attending the health service have access to coordinated care	A registered nurse provides dedicated clinical nurse coordination for people with lung cancer	$104 186	The annual wage for a registered nurse clinical coordinator (1) 1. Victorian Hospitals’ Industrial Association. Nurses and Midwives (Victorian Public Sector) (Single Interest Employers) Enterprise Agreement 2016-2020. Footscray: Victorian Hospitals’ Industrial Association; 2016
Health Service Management	Equitable and Coordinated Care	All people who identify as Aboriginal and Torres Strait Islander with lung cancer have access to an Aboriginal Liaison Officer in the health service	An Aboriginal Liaison Officer is available to people with lung cancer attending the health service	$18 965	0.25 of an Aboriginal Liaison Officer's FTE is reallocated to professional development and the delivery of a targeted supportive care service for lung cancer patients. The wage has been costed as the average wage of Aboriginal Liaison Officer, $75 858 (1) 1. Talent. Aboriginal Liaison Officer average salary in Australia 2021: Talent; 2021 [Available from: https://au.talent.com/salary?job=aborigin…
Health Service Management	information	Information resources (externally developed e.g. cancer council) are avaliable in all languages relevant for the health services' catchment population	Information resources are ordered and available in all relevant languages	0	These resources are freely available, and ordering these resources would be an existing activity within health services
Health Service Management	Financial Toxicity	Informed financial consent is implemented part of routine cancer care	Mandatory training for all oncologists about informed financial consent is implemented at the health service	167	1 hours wage of an Oncologist (pay point specialist grade 5), $167.2 (1) 1. Victorian Hospitals’ Industrial Association. Victorian Public Health Sector – Medical Specialists Enterprise Agreement 2018-2021. Footscray: Victorian Hospitals’ Industrial Association; 2020.
Health Service Management	Financial Toxicity	People with lung cancer attending the health service are given advice and assistance regarding the prevention and management of financial toxicity	A social worker is available to people with lung cancer to assist them with financial toxicity needs	$23 757	0.25 of a Social Worker's FTE is reallocated to professional development and the delivery of a targeted supportive care service for lung cancer patients. The wage has been costed as a Grade 3A Allied Health Professional $98 987 (1) 1. Victorian Hospitals’ Industrial Association. Allied Health Professionals (Victorian Public Health Sector) Single Interest Enterprise Agreement 2016 - 2020. Footscra…
Health Service Management	Financial Toxicity	People with lung cancer attending the health service can access appropriate occupational therapy services for advice and assistance regarding if their home and workplace are suitable to return to	A targeted occupational therapy service for people with lung cancer is implemented and delivered to assist with return to work or home	$23 757	0.25 of an Occupational Therapist's FTE is reallocated to professional development and the delivery of a targeted supportive care service for lung cancer patients. The wage has been costed as a Grade 3A Allied Health Professional $98 987 (1) 1. Victorian Hospitals’ Industrial Association. Allied Health Professionals (Victorian Public Health Sector) Single Interest Enterprise Agreement 2016 - 2020…
Health Service Management	Anxiety and Depression	People with lung cancer attending the health service can access evidence-based psychological care	A targeted psychology service for people with lung cancer is implemented and delivered	$27 064.5	0.25 of a Clinical Psychologist's FTE is reallocated to professional development and the delivery of a targeted supportive care service for lung cancer patients. The wage has been costed as the average wage of a clinical psychologist, $108 258 (1) 1. Talent. Clinical Psychologist average salary in Australia 2021: Talent; 2021 [Available from: https://au.talent.com/salary?job=clinical+psychologist…

## Sheet: Outcomes (1-yr Cohort)
Outcome Note: the outcomes below refer specifically to the change which is potentially modifiable with provision of optimal supportive care services. It is recognised that other factors will contribute to these outcomes, and this has been addressed as part of the SROI sensitivity analysis	Indicator	Rationale for Indicator	Assigned Financial Value or Proxy	Rationale for Assigned Financial Value or Proxy	Confirmation Through Stakeholder Data (refer to Appendix B Evidence Consensus Map)
Health professionals will have the skills, time, and resources to effectively communicate and provide tailored and relevant supportive care information to their patients	Health professionals do not develop work-related burnout	The implementation of optimal supportive cancer care may address cancer care health professionals risk of burnout through improving patient-health professional communication, promoting a multidisciplinary approach to care, and emphasising the importance of a holistic view of HR-QoL (1) 1. Carrieri D, Peccatori FA, Boniolo G. Supporting supportive care in cancer: the ethical importance of promotin…	$1 061 per health professional per year The cost of wages lost to burnout	The social value of health professionals having the appropriate skills, knowledge, and support to perform their role is that they will avoid stress-related burnout. stress-related presenteeism and absenteeism is estimated to cause 3.1 days of lost productivity per year (1). We estimated the cost savings of avoiding this by calculating the cost of 3.1 days of work (0.62 FTE) paid at the median Aus…	YES
Health professionals will have sufficient knowledge of available supportive care services to provide relevant referrals for people with lung cancer	People with lung cancer do not need to attend more private GP appointments to have their supportive care needs met	It has been well documented in literature that in current health systems, there is poor communication between a person with cancer oncologist and their primary care practitioner (1, 2) Therefore, if a person with lung cancer has to turn to their GP for assistance with supportive care needs, they may have to tell their story multiple times, and still not receive adequate information and referrals …	$36 per appointment The cost of non-bulk billing GP copay for patients	The social value of health professionals having sufficient knowledge to direct lung cancer patients to appropriate information and services is that patients will not have to seek further medical advice from their general practitioner for any symptoms of cancer or side effects of treatment. We have valued this as the averted out-of-pocket cost of attending a level B GP consultation (<20 minutes) a…	YES
Communication between health professionals and people with lung cancer is improved	Avoidable errors due to miscommunication are reduced	Communication errors between people with lung cancer and health professionals can contribute to avoidable medical errors (1), and are a major cause of hospital sentinel events (2). By improving patient-health professional communication, better patient health outcomes may be achieved (1, 2) 1. Street Jr RL, Petrocelli JV, Amroze A, Bergelt C, Murphy M, Wieting JM, Mazor KM. How Communication “Fail…	$5 204 per annum The cost of separations due to avoidable medical errors per year	the value of improved communication can be understood as the averted costs of separations due to medical errors per year (1). 2.5% of all separations are caused by medical errors in Australia (2), and given the complex treatment plans and severe symptoms that people with lung cancer experience, this is a conservative estimate (2, 3). 1. Independent Hospital Pricing Authority (IHPA). National Hosp…	YES
People with lung cancer have all their supportive cancer care needs screened and identified by their tertiary health service,	People with lung cancer do not need to attend more private GP appointments to have their supportive care needs met	It has been well documented in literature that in current health systems, there is poor communication between a cancer patient's oncologist and their primary care practitioner (1, 2) Therefore, if a patient has to turn to their GP for assistance with supportive care needs, they may have to tell their story multiple times, and still not receive adequate information and referrals (1, 2) . This resu…	$36 per appointment The cost of non-bulk billing GP copay for patients	The social value of people with lung cancer receive having their supportive care needs screening and identified at their tertiary health service is that all their needs will be identified during routine clinical appointments, and they will not have to seek further medical advice from their general practitioner for any symptoms of cancer or side effects of treatment. We have valued this as the ave…	YES
People with lung cancer receive timely and appropriate service provision	Treatment outcomes for people with lung cancer are improved	Through good quality care coordination, the supportive care needs of people with lung cancer can be addressed in a timely and appropriate fashion (1). Coordinated care is associated with improved quality of life and outcomes in people with cancer (1), particularly people with lung cancer who face a severe symptomatology and rapid treatment timeframes (2). 1. Gorin SS, Haggstrom D, Han PK, Fairfie…	$31 950 per annum The value of a statistical life year adjusted by the disability weight of lung cancer (0.15)	The social value of care coordination is that patients will have better treatment attendance, outcomes, and survival. Lung cancer patients who do not attend appointments or adhere to treatment have an incredibly poor prognosis. We have assigned the value through contingent valuation: we have adjusted the Value of a Statistical Life Year with the disability weight of lung cancer (1, 2). 1. Office …	YES
Vulnerable and disadvantaged people with lung cancer are recognised and through the timely assessment and determination of clinical needs, health service costs are reduced	People with lung cancer from vulnerable and disadvantaged backgrounds are supported to overcome modifiable access barriers and report the same outcomes as other patients	Through the provision of coordinated care, people with lung cancer, particularly those who are disadvantaged or vulnerable, have better experiences of their treatment, resulting in better treatment adherence and better appointment attendance. This can be due to participants who may feel uncomfortable or overwhelmed being supported and assisted in navigating healthcare services (1) 1. Young J, Sno…	$5000 per annum The difference in health service costs between the most disadvantaged quintile ($38 000) and least disadvantaged quintile ($33 000) per patient per year	The social value of ensuring that vulnerable and disadvantaged patient populations do not face inequity in access to health care can be understood in terms of the costs averted by the health service. If barriers to health service access are removed, then the difference in health services needed by more and advantaged and more disadvantaged populations will be minimised. this has been captured by …	YES
Health service provision is more efficient and tailored to meet population health needs	Through increasing health service efficiency, there is a decrease in "wasted" health professional time	The delivery of optimal supportive care can help improve health service efficiency by facilitating better communication across multidisciplinary teams (1, 2). Particularly, cancer care coordination can result in less unnecessary duplications of activities undertaken by the health service (1, 2) 1. Gorin SS, Haggstrom D, Han PK, Fairfield KM, Krebs P, Clauser SB. Cancer care coordination: a system…	$47.6 per hour The hourly wage of a health professional ( Grade 3A Allied Health Professional)	The social value of having improved health system efficiency through the provision of supportive care is that there will be decreased wastage of a health professional's time (1). We have assigned the costs saved of a health professional's wage as the value of this outcome (2). 1. Gorin SS, Haggstrom D, Han PK, Fairfield KM, Krebs P, Clauser SB. Cancer care coordination: a systematic review and me…	YES
Health service reputation is improved	People with lung cancer are happy to receive care at a public hospital, and thus do not needs to pay for private health insurance to access a choice of service	Purchasing private health insurance allows People with lung cancer to access clinicians and services based in private hospitals, as well as a greater ability to choose their doctor and receive more timely access to care (1). 1.Council C. Making decisions about your cancer care: Cancer Council Victoria; 2019 [Available from: https://www.cancervic.org.au/cancer-information/treatments/making-decisio…	$3 970 per annum The cost of premium level private health insurance	The value of people with lung cancer being satisfied with the care they recieve is that they will be content to stay within the public hospital system. Therefore, they will not feel compelled to pay for top-tier private health insurance so they can access other services. We have used a revealed preference technique to assign the cost of a premium private health insurance policy as the value of th…	YES
People with lung cancer have improved treatment adherence	People with lung cancer are supported to complete their treatment as prescribed	Access barriers to medication and healthcare are a significant driver of treatment non-adherence in people with lung cancer. Through screening and identifying these barriers, treatment adherence can be promoted. Additionally, providing appropriate information to people with lung cancer may also improve treatment adherence (1) 1. Souliotis K, Peppou LE, Economou M, Marioli A, Nikolaidi S, Saridi M…	$7387 per annum The cost of wasted anti-cancer treatment	The social value of people with lung cancer completing their treatment as prescribed is the averted costs of wasted treatment. If the people with lung cancer was not supported enough to receive the dose of treatment necessary to be effective (i.e., only received half of their treatment), the half of the treatment that was administered has, essentially, been wasted. As we are talking about treatme…	YES
People with lung cancer have improved appointment attendance	The health service/ system does not incur costs associated with missed appointments associated with mitigatable access barriers	Access barriers to medication and healthcare are a significant driver of treatment non-adherence and missed appointments in people with lung cancer (1). Care coordination can help to identify and address these barriers, encouraging appointment attendance (2) . 1. Souliotis K, Peppou LE, Economou M, Marioli A, Nikolaidi S, Saridi M, Varvaras D, Paschali A, Syrigos KN. Treatment Adherence in Patien…	$79 per appointment The cost of a medicare rebate for medical oncologist short appointment	The social value of improved appointment attendance is the cost savings of the health service not having missed appointments. Missed appointments were valued as the cost incurred by the healthcare system through not collecting the Medicare rebate of a scheduled 15 minute appointment. The value has been assigned as the full MBS cost of item 116 (a simple appointment, which reflects that a follow u…	YES
People with lung cancer are supported to successfully navigate the healthcare system	People with lung cancer are not emotionally stressed or overwhelmed from navigating the healthcare system	Care coordination services, delivered by health professionals and lay people, have been demonstrated to be effective in helping people with cancer navigate the healthcare system (1,). By providing constant and personalised support, care coordinators reduce the stress and distress that people with lung cancer may experience due to their cancer, as well as reassurance for any problems that may aris…	$6 390 per annum The value of a statistical life year adjusted by the disability weight of a mild anxiety disorder (0.03)	The social value of people with lung cancer being assisted to successfully navigate the healthcare system is the averted cost of emotional distress. There is substantial evidence that shows the individuals find navigating the fractured Australian healthcare system intimidating and overwhelming. Coupled with the emotional distress of a lung cancer diagnosis and the complexity of treatment plans, i…	YES
People with lung cancer are supported to successfully navigate the legal and welfare systems	People with lung cancer are given assistance in accessing their super fund early if required due to their diagnosis	Through providing people with lung cancer with advice and assistance regarding what services and supports are available and they are entitled to, their risk of catastrophic financial toxicity is reduced (1) 1. Gordon LG, Merollini KM, Lowe A, Chan RJ. Financial toxicity-what it is and how to measure it. In Cancer Forum 2017 Jul (Vol. 41, No. 2, pp. 30-35).	$7387 per annum The cost of wasted anti-cancer treatment	Financial toxicity that occurs as a result of a cancer diagnosis as been demonstrated to be associated with an increased risk of treatment non-compliance and non-adherance (1, 2, 3). The social value of people with lung cancer completing their treatment as prescribed is the averted costs of wasted treatment. If the people with lung cancer was not supported enough to receive the dose of treatment …	YES
People with lung cancer will have coordinated cancer care	People with lung cancer are supported to attend all appointments through appropriate care coordination	Care coordination can improve appointment attendance rates, as access barriers that patients face can be identified and addressed. As a result, people with lung cancer have a better experience of their treatment, and are assisted with healthcare navigation activities such as booking and rebooking appointments (1, 2) 1. Hudson AP, Spooner AJ, Booth N, Penny RA, Gordon LG, Downer TR, Yates P, Hende…	$31 950 per annum The value of a statistical life year adjusted by the disability weight of lung cancer (0.15)	The social value of care coordination is that people with lung cancer will have better treatment attendance, outcomes, and survival. People with lung cancer who do not attend appointments or adhere to treatment have an incredibly poor prognosis. We have assigned the value through contingent valuation: we have adjusted the Value of a Statistical Life Year with the disability weight of lung cancer …	YES
People with lung cancer's needs regarding financial stress associated with their cancer will be met	People with lung cancer are able to give informed financial consent, and so do not need to access ongoing financial support services as treatment plan selected is affordable	Financial stress resulting from a cancer diagnosis affects 28-48% of people with cancer, due to increased expenditure for treatment (both direct and ancillary costs), and reduced household income(1). Mandating informed financial consent (explaining all costs associated with treatment, the patient's current financial status, and ability to return to employment) has been demonstrated to reduce the …	$426 per annum The 10 financial counselling sessions (extended casework)	The social value of meeting the financial supportive care needs of people with lung cancer is that they will be able to give informed financial consent regarding their ongoing treatment costs. If financial transparency regarding treatment costs is initiated at diagnosis, then people with lung cancer will be able to anticipate and manage the costs of treatment and loss of income they will incur. W…	YES
People with lung cancer's distress and/or psychological needs associated with their cancer will be met	People with lung cancer are supported to not develop a major mood disorder due to their cancer diagnosis	The risk of developing a major mood disorders due to a cancer diagnosis can be lowered through supportive care activities that allow people with lung cancer to accept their diagnosis, feel informed and in control of their cancer journey, feel that they have an increased ability to self manage symptoms and side effects, and that they are supported by their treating team (1, 2) 1. Lehto RH. Psychos…	$2600 per annum The cost of 10 psychology appointments	The social value of meeting the psychological needs of people with lung cancer is that through early detection, intervention, and management, people with lung cancer will not develop a major anxiety or depressive disorder. While some amount of psychological distress is to be expected with a cancer diagnosis, people with lung cancer receiving optimal care should be supported throughout their cance…	YES
People with lung cancer's participation in treatment and care decision-making is increased	People with lung cancer are able to die at home / hospice instead of an acute hospital ward	While most adults would prefer to die at home, many people with lung cancer die in acute hospital settings (1). This may, in part, be due to insufficient discussions and shared decision making between patients and clinicians regarding preferences for end-of-life care (1, 2) 1. Lim RB. End-of-life care in patients with advanced lung cancer. Therapeutic advances in respiratory disease. 2016 Oct;10(…	$16 950 per capita The average cost to the health system of dying in an acute ward bed vs. dying at home (cost savings of avoiding a hospital death)	The social value of people with lung cancer having increased participation in decisions regarding their treatment is that they will be able to better control their treatment outcomes and ultimately death. People with lung cancer will be able to a) choose the most appropriate treatment pathways for their capabilities and priorities, b) be more engaged in self-managing symptoms, and c) less likely …	YES
People with lung cancer can access culturally safe services	People with lung cancer from CALD communities feel safe when attending the health service	By ensuring that care is culturally safe for Indigenous Australians and CALD communities, members of these communities will be more comfortable with engaging with the health system (1, 2), Additionally, migrants report multiple challenges to accessing care including experiences of discrimination and a lack of cultural sensitivity, which may in turn be linked to higher levels of psychological dist…	$6 390 per annum The value of a statistical life year adjusted by the disability weight of a mild anxiety disorder (0.03)	The social value of assessing culturally safe care will be the improved mental health that people with lung cancer experience. It is well established that both the institutional and personal racism has negative effects on an individuals mental health due to increased stress and anxiety. To assign a value to this outcome, we used a contingent valuation technique. We have used the change in a patie…	YES
People with lung cancer access early palliative care	All people with lung cancer are able to access early palliative care as part of their treatment	Due to the severe symptomatology and poor prognosis associated with the disease, the integration of early palliative care services into a person with lung cancer treatment plan can help to improve the symptom burden, and allow people with lung cancer at end of life to die a good death (1, 2) 1. Carrieri D, Peccatori FA, Boniolo G. Supporting supportive care in cancer: the ethical importance of pr…	$150 per day The average cost savings of early palliative care compared with usual care	The social value of involving people with lung cancer in early palliative care interventions can be understood by the costs saved when compared to usual care. On average, People with lung cancer in a randomised trial who received early palliative care lived for 98 days longer than those who received usual care, and that their care was $117USD ($150AUD) less per day (1) 1. Greer JA, Tramontano AC,…	YES
People with lung cancer experience increased empowerment	People with lung cancer avoid having to attend the emergency department of a hospital for help managing their symptoms	ED presentations by people with lung cancer can occur as a result of a high level of unmet supportive care needs and people with lung cancer not being empowered by their treating team. By meeting the information and care coordination of patients, they are more likely to be able to actively participate in decisions regarding their treatment as well as anticipate side effects and symptoms that may …	$705 per episode Average cost per ED presentation	The social value of people with lung cancer experiencing increased empowerment is that they will feel more confident in their ability to self-manage their symptoms and side effects. This, in turn, will reduce unnecessary Emergency Department presentations. Therefore, the social value of reducing the unnecessary usage of acute hospital resources can be understood in terms of the costs averted. Thi…	YES
People with lung cancer have a better experience of cancer care	People with lung cancer report feeling satisfied with the cancer care they recieve, and thus do not needs to pay for private health insurance to access a choice of service	Through providing coordinated and relevant supportive care services, people with lung cancer report better experiences of care and are satisfied with their care (1) 1. Tho PC, Ang E. The effectiveness of patient navigation programs for adult cancer patients undergoing treatment: a systematic review. JBI Evidence Synthesis. 2016 Feb 1;14(2):295-321.	$3 970 per annum The cost of premium level private health insurance	The social value of people with lung cancer being satisfied with the care they recieve is that they will be content to stay within the public hospital system. Therefore, they will not feel compelled to pay for top-tier private health insurance so they can access other services. We have used a revealed preference technique to assign the cost of a premium private health insurance policy as the valu…	YES
People with lung cancer have improved role functioning	People with lung cancer can continue to take part in social activities	The provision of timely and appropriate supportive care programs can substantially improve quality of life, reduce symptom burden, and improve their performance status (1, 2, 3). This, in turn, can help people with lung cancer to retain or improve their role functioning, and continue to participate in life as they'd prefer. 1. Lehto RH. Psychosocial challenges for patients with advanced lung canc…	$8 996 per annum The average Australian adult spending on recreation activities	The social value of people with lung cancer being able (well enough) to take part in social roles is the increased time they can spend enjoying social and leisure activities. To assign a value to this, we used a revealed preference technique using the amount that an average Australian spends on recreation activities (1). This proxy was chosen as it reflects the value that Australian adults place …	YES
People with lung cancer's physical fitness is improved	People with lung cancer improve or maintain their physical capacity	Exercise programs (prescriptions) are effective activities to help people with lung cancer retain physical health and improve quality of life (1). 1. Singh B, Spence R, Steele ML, Hayes S, Toohey K. Exercise for individuals with lung cancer: A systematic review and meta-analysis of adverse events, feasibility, and effectiveness. Seminars in Oncology Nursing 2020 Sep 30 (p. 151076). WB Saunders.	$948 per annum The average Australian adult spending on gym membership	The social value of improved (or retained) physical fitness in people with lung cancer can be understood in terms of the price of an average gym membership. This is a revealed preference technique that uses the average amount that Australian adults are willing to pay for their physical fitness (1). 1. Canstar Blue. What does the average Australian spend at the gym? : Canstar Blue; 2020 [Available…	YES
Symptoms and side effects of treatment are avoided, mitigated, or self managed	People with lung cancer do not have avoidable adverse events due to their treatment	Through providing high quality supportive care, people with cancer are supported to self-manage and mitigate their symptoms and side effects (1). Supportive care services can also help to prevent and manage avoidable adverse events (1, 2) 1. Olver I, Keefe D, Herrstedt J, Warr D, Roila F, Ripamonti CI. Supportive care in cancer—a MASCC perspective. Supportive Care in Cancer. 2020 Aug;28(8):3467-7…	$12 780 per episode The cost of an adverse event	The social value of people with lung cancer having their side effects of cancer treatment avoided or mitigated is the averted cost of adverse events. To assign a value to this, we have used the Australian costs of adverse events in gynecological cancers (1). 1. Kondalsamy-Chennakesavan S, Gordon LG, Sanday K, Bouman C, De Jong S, Nicklin J, Land R, Obermair A. Hospital costs associated with adver…	YES
The caregiving burden for families associated with a lung cancer diagnosis is managed or mitigated	People with lung cancer report that their household financial stress associated with their cancer diagnosis has been identified, recognised, and addressed	Family members of people with cancer often assume informal caregiving roles to the patient after diagnosis (1). They commonly face distress due to the impact of the diagnosis and their caregiving responsibilities, including substantial risk of financial distress due to loss of household income and increased household expenditure (1, 2, 3). 1. Taylor J, Fradgley E, Clinton-McHarg T, Byrnes E, Paul…	$4 343 per episode The average cost of informal caregiving at end of life	The social value of a reduced financial burden for the person with lung cancer's family or caregiver can be understood in terms of the average cost of informal caregiving for people with lung cancer at their end of life. This has been modelled in the British context where the replacement cost of informal caregiving was equivalent to $4 343 (1). This figure represents the costs saved by people wit…	YES
The unnecessary use of acute healthcare resources is avoided	People with lung cancer avoid being admitted into acute care for management of their symptoms	Inappropriate or avoidable use of acute hospital resources is more prevalent in people with lung cancer with a higher burden of unmet need (1). By identifying and managing these needs in a timely fashion, unnecessary acute hospital resource usage can be reduced (1, 2, 3) 1. Gorin SS, Haggstrom D, Han PK, Fairfield KM, Krebs P, Clauser SB. Cancer care coordination: a systematic review and meta-ana…	$4 885 per episode Average cost per episode of admitted acute care	The social value of reducing the unnecessary usage of acute hospital resources can be understood in terms of the costs averted. These costs are incurred through extraneous ambulance call outs, emergency department presentations, long length of hospital stay, and extended length of hospital stay (1). Through the optimal provision of supportive care services, people with lung cancer will have the s…	YES
	People with lung cancer avoid having to attend the emergency department of a hospital for help managing their symptoms		$705 per episode Average cost per ED presentation		YES
	People with lung cancer avoid presenting to hospital for help managing their symptoms		$317 per episode Average cost per non-admitted ED presentation		YES
	People with lung cancer avoid being admitted into sub acute care for assistance managing their symptoms		$13 397 per episode Average cost per episode of sub-acute care		YES
People with lung cancer's experience improved survival	People with lung cancer have improved survival	The provision of supportive care services, such as cancer nurse specialists, is associated with improved continuity of care, improved care coordination, and improved access to information and services. This has been demonstrated to result in improved survival in people with lung cancer (1) 1. Stewart I, Leary A, Khakwani A, Borthwick D, Tod A, Hubbard R, Beckett P, Tata LJ. Do working practices o…	$6 565 per person with lung cancer The value of a person with lung cancer surviving an additional 75 days	The value of improved survival due to better coordinated care has been calculated using best evidence that shows that people with lung cancer undergoing radiotherapy survived for 75 days more compared with those who did not. 75/365 = 0.2 of a year. The value of a statistical life year adjusted by the disability weight of lung cancer (0.15) = $31 950 (1, 2). Therefore, the social value of improved…	YES

## Sheet: Outcomes (5-yr Cohort)
Outcome Note: the outcomes below refer specifically to the change which is potentially modifiable with provision of optimal supportive care services. It is recognised that other factors will contribute to these outcomes, and this has been addressed as part of the SROI sensitivity analysis	Indicator	Rationale for Indicator	Assigned Financial Value or Proxy	Rationale for Assigned Financial Value or Proxy	Confirmation Through Stakeholder Data (refer to Appendix B Evidence Consensus Map)
Health professionals will have the skills, time, and resources to effectively communicate and provide tailored, and relevant supportive care information to their patients	Health professionals do not develop work-related burnout	The implementation of optimal supportive cancer care may address cancer care health professionals risk of burnout through improving patient-health professional communication, promoting a multidisciplinary approach to care, and emphasising the importance of a holistic view of HR-QoL (1) 1. Carrieri D, Peccatori FA, Boniolo G. Supporting supportive care in cancer: the ethical importance of promotin…	$1 061 per health professional per year The cost of wages lost to burnout	The social value of health professionals having the appropriate skills, knowledge, and support to perform their role is that they will avoid stress-related burnout. stress-related presenteeism and absenteeism is estimated to cause 3.1 days of lost productivity per year (1). We estimated the cost savings of avoiding this by calculating the cost of 3.1 days of work (0.62 FTE) paid at the median Aus…	YES
Health professionals will have sufficient knowledge of available supportive care services to provide relevant information and referrals to people with lung cancer	People with lung cancer do not need to attend more private GP appointments to have their supportive care needs met	It has been well documented in literature that in current health systems, there is poor communication between a person with cancer oncologist and their primary care practitioner (1, 2). Therefore, if a person with lung cancer has to turn to their GP for assistance with supportive care needs, they may have to tell their story multiple times, and still not receive adequate information and referrals…	$36 per appointment The cost of non-bulk billing GP copay for patients	The social value of health professionals having sufficient knowledge to direct lung cancer patients to appropriate information and services is that patients will not have to seek further medical advice from their general practitioner for any symptoms of cancer or side effects of treatment. We have valued this as the averted out-of-pocket cost of attending a level B GP consultation (<20 minutes) a…	YES
Communication between health professionals and people with lung cancer is improved	Avoidable administrative errors due to miscommunication are reduced	Communication errors between people with lung cancer and health professionals can contribute to avoidable medical errors (1), and are a major cause of hospital sentinel events (2). By improving patient-health professional communication, better patient health outcomes may be achieved (1, 2) 1. Street Jr RL, Petrocelli JV, Amroze A, Bergelt C, Murphy M, Wieting JM, Mazor KM. How Communication “Fail…	$5 204 per annum The cost of separations due to avoidable medical errors per year	the value of improved communication can be understood as the averted costs of separations due to medical errors per year (1). 2.5% of all separations are caused by medical errors in Australia (2), and given the complex treatment plans and severe symptoms that people with lung cancer experience, this is a conservative estimate (2, 3). 1. Independent Hospital Pricing Authority (IHPA). National Hosp…	YES
People with lung cancer have all their supportive cancer care needs screened and identified by their tertiary health service	People with lung cancer do not need to attend more private GP appointments to have their supportive care needs met	It has been well documented in literature that in current health systems, there is poor communication between a cancer patient's oncologist and their primary care practitioner (1, 2) Therefore, if a patient has to turn to their GP for assistance with supportive care needs, they may have to tell their story multiple times, and still not receive adequate information and referrals (1, 2) . This resu…	$36 per appointment The cost of non-bulk billing GP copay for patients	The social value of people with lung cancer receive having their supportive care needs screening and identified at their tertiary health service is that all their needs will be identified during routine clinical appointments, and they will not have to seek further medical advice from their general practitioner for any symptoms of cancer or side effects of treatment. We have valued this as the ave…	YES
People with lung cancer receive coordinated care, resulting in timely and appropriate service provision	Treatment outcomes for people with lung cancer are improved	Through good quality care coordination, the supportive care needs of people with lung cancer can be addressed in a timely and appropriate fashion (1). Coordinated care is associated with improved quality of life and outcomes in people with cancer (1), particularly people with lung cancer who face a severe symptomatology and rapid treatment timeframes (2). 1. Gorin SS, Haggstrom D, Han PK, Fairfie…	$8 944 per annum The value of average adult spending on recreation activities	The social value of coordinated, timely, and appropriate care is in the better treatment outcomes enjoyed by the person with lung cancer. We have measured this using the revealed preference technique of average Australian adult spending on recreation activities (1). This proxy was chosen as better treatment outcomes will lead to better patient performance status and quality of life, allowing them…	YES
Vulnerable and disadvantaged people with lung cancer are recognised and through the timely assessment and determination of clinical needs, health service costs are reduced	People with lung cancer from vulnerable and disadvantaged backgrounds are supported to overcome access barriers and report the same outcomes as other patients	Through the provision of coordinated care, people with lung cancer, particularly those who are disadvantaged or vulnerable, have better experiences of their treatment, resulting in better treatment adherence and better appointment attendance. This can be due to participants who may feel uncomfortable or overwhelmed being supported and assisted in navigating healthcare services (1) 1. Young J, Sno…	$5000 per annum The difference in health service costs between the most disadvantaged quintile ($38 000) and least disadvantaged quintile ($33 000) per patient per year	The social value of ensuring that vulnerable and disadvantaged patient populations do not face inequity in access to health care can be understood in terms of the costs averted by the health service. If barriers to health service access are removed, then the difference in health services needed by more and advantaged and more disadvantaged populations will be minimised. this has been captured by …	YES
Health service provision is more efficient and tailored to meet population health needs	Through increasing health service efficiency, there is a decrease in "wasted" health professional time	The delivery of optimal supportive care can help improve health service efficiency by facilitating better communication across multidisciplinary teams (1, 2). Particularly, cancer care coordination can result in less unnecessary duplications of activities undertaken by the health service (1, 2) 1. Gorin SS, Haggstrom D, Han PK, Fairfield KM, Krebs P, Clauser SB. Cancer care coordination: a system…	$47.6 per hour The hourly wage of a health professional ( Grade 3A Allied Health Professional)	The social value of having improved health system efficiency through the provision of supportive care is that there will be decreased wastage of a health professional's time (1). We have assigned the costs saved of a health professional's wage as the value of this outcome. 1. Gorin SS, Haggstrom D, Han PK, Fairfield KM, Krebs P, Clauser SB. Cancer care coordination: a systematic review and meta-a…	YES
Health service reputation is improved	People with lung cancer are happy to receive care at a public hospital, and thus do not needs to pay for private health insurance to access a choice of service	Purchasing private health insurance allows People with lung cancer to access clinicians and services based in private hospitals, as well as a greater ability to choose their doctor and receive more timely access to care (1). 1.Council C. Making decisions about your cancer care: Cancer Council Victoria; 2019 [Available from: https://www.cancervic.org.au/cancer-information/treatments/making-decisio…	$3 970 per annum The cost of premium level private health insurance	The value of people with lung cancer being satisfied with the care they recieve is that they will be content to stay within the public hospital system. Therefore, they will not feel compelled to pay for top-tier private health insurance so they can access other services. We have used a revealed preference technique to assign the cost of a premium private health insurance policy as the value of th…	YES
Access barriers are removed, so people with lung cancer have improved treatment adherence	People with lung cancer are supported to complete their treatment as prescribed	Access barriers to medication and healthcare are a significant driver of treatment non-adherence in people with lung cancer. Through screening and identifying these barriers, treatment adherence can be promoted. Additionally, providing appropriate information to people with lung cancer may also improve treatment adherence (1) 1. Souliotis K, Peppou LE, Economou M, Marioli A, Nikolaidi S, Saridi M…	$7387 per annum The cost of wasted anti cancer treatment	The social value of people with lung cancer completing their treatment as prescribed is the averted costs of wasted treatment. If the people with lung cancer was not supported enough to receive the dose of treatment necessary to be effective (i.e., only received half of their treatment), the half of the treatment that was administered has, essentially, been wasted. As we are talking about treatme…	YES
Access barriers so people with lung cancer have improved appointment attendance	The health service/ system does not incur costs associated with missed appointments associated with mitigatable access barriers	Access barriers to medication and healthcare are a significant driver of treatment non-adherence and missed appointments in people with lung cancer (1). Care coordination can help to identify and address these barriers, encouraging appointment attendance (2) . 1. Souliotis K, Peppou LE, Economou M, Marioli A, Nikolaidi S, Saridi M, Varvaras D, Paschali A, Syrigos KN. Treatment Adherence in Patien…	$79 per appointment The cost of a medicare rebate for medical oncologist short appointment	The social value of improved appointment attendance is the cost savings of the health service not having missed appointments. Missed appointments were valued as the cost incurred by the healthcare system through not collecting the Medicare rebate of a scheduled 15 minute appointment. The value has been assigned as the full MBS cost of item 116 (a simple appointment, which reflects that a follow u…	YES
People with lung cancer are supported to successfully navigate the healthcare system	People with lung cancer are not emotionally stressed or overwhelmed from navigating the healthcare system	Care coordination services, delivered by health professionals and lay people, have been demonstrated to be effective in helping people with cancer navigate the healthcare system (1,). By providing constant and personalised support, care coordinators reduce the stress and distress that people with lung cancer may experience due to their cancer, as well as reassurance for any problems that may aris…	$6 390 per annum The value of a statistical life year adjusted by the disability weight of a mild anxiety disorder (0.03)	The social value of people with lung cancer being assisted to successfully navigate the healthcare system is the averted cost of emotional distress. There is substantial evidence that shows the individuals find navigating the fractured Australian healthcare system intimidating and overwhelming. Coupled with the emotional distress of a lung cancer diagnosis and the complexity of treatment plans, i…	YES
People with lung cancer are supported to successfully navigate the legal and welfare systems	People with lung cancer are given assistance in accessing their super fund early if required due to their diagnosis	Through providing people with lung cancer with advice and assistance regarding what services and supports are available and they are entitled to, their risk of catastrophic financial toxicity is reduced (1) 1. Gordon LG, Merollini KM, Lowe A, Chan RJ. Financial toxicity-what it is and how to measure it. In Cancer Forum 2017 Jul (Vol. 41, No. 2, pp. 30-35).	$25 615 per annum The societal value of avoiding homelessness per person per annum in Victoria	For people with lung cancer who survive for 5+ years after diagnosis, the value of legal assistance (to help withdraw super early) and navigate welfare systems is that they will avoid defaulting on their mortgage, bankruptcy, and homelessness. bankruptcy and homelessness are direct consequences of advanced financial toxicity from cancer treatment. We assigned the aveted societal cost of homelessn…	YES
People with lung cancer care coordination needs associated with their cancer will be managed	People with lung cancer are supported to attend all appointments through appropriate care coordination	Care coordination can improve appointment attendance rates, as access barriers that patients face can be identified and addressed. As a result, people with lung cancer have a better experience of their treatment, and are assisted with healthcare navigation activities such as booking and rebooking appointments (1, 2) 1. Hudson AP, Spooner AJ, Booth N, Penny RA, Gordon LG, Downer TR, Yates P, Hende…	$31 950 per annum The value of a statistical life year adjusted by the disability weight of lung cancer (0.15)	The social value of care coordination is that people with lung cancer will have better treatment attendance, outcomes, and survival. People with lung cancer who do not attend appointments or adhere to treatment have an incredibly poor prognosis. We have assigned the value through contingent valuation: we have adjusted the Value of a Statistical Life Year with the disability weight of lung cancer …	YES
People with lung cancer's needs regarding financial stress associated with their cancer will be met	People with lung cancer are able to give informed financial consent, and so do not need to access ongoing financial support services as treatment plan selected is affordable	Financial stress resulting from a cancer diagnosis affects 28-48% of people with cancer, due to increased expenditure for treatment (both direct and ancillary costs), and reduced household income(1). Mandating informed financial consent (explaining all costs associated with treatment, the patient's current financial status, and ability to return to employment) has been demonstrated to reduce the …	$426 per annum The 10 financial counselling sessions (extended casework)	The social value of meeting the financial supportive care needs of people with lung cancer is that they will be able to give informed financial consent regarding their ongoing treatment costs. If financial transparency regarding treatment costs is initiated at diagnosis, then people with lung cancer will be able to anticipate and manage the costs of treatment and loss of income they will incur. W…	YES
People with lung cancer's distress and/or psychological needs associated with their cancer will be managed	People with lung cancer are supported to not develop a major mood disorder due to their cancer diagnosis	The risk of developing a major mood disorders due to a cancer diagnosis can be lowered through supportive care activities that allow people with lung cancer to accept their diagnosis, feel informed and in control of their cancer journey, feel that they have an increased ability to self manage symptoms and side effects, and that they are supported by their treating team (1, 2) 1. Lehto RH. Psychos…	$2600 per annum The cost of 10 psychology appointments	The social value of meeting the psychological needs of people with lung cancer is that through early detection, intervention, and management, people with lung cancer will not develop a major anxiety or depressive disorder. While some amount of psychological distress is to be expected with a cancer diagnosis, people with lung cancer receiving optimal care should be supported throughout their cance…	YES
People with lung cancer's participation in treatment and care decision-making is increased	People with lung cancer are able to die at home / hospice instead of an acute hospital ward	While most adults would prefer to die at home, many people with lung cancer die in acute hospital settings (1, 2). This may, in part, be due to insufficient discussions and shared decision making between patients and clinicians regarding preferences for end-of-life care (1, 2, 3) 1. Lim RB. End-of-life care in patients with advanced lung cancer. Therapeutic advances in respiratory disease. 2016 O…	$16 950 per capita The average cost to the health system of dying in an acute ward bed vs. dying at home (cost savings of avoiding a hospital death)The average cost to the health system of dying in an acute ward bed vs. dying at home	The social value of people with lung cancer having increased participation in decisions regarding their treatment is that they will be able to better control their treatment outcomes and ultimately death. People with lung cancer will be able to a) choose the most appropriate treatment pathways for their capabilities and priorities, b) be more engaged in self-managing symptoms, and c) less likely …	YES
People with lung cancer can access culturally safe services	People with lung cancer feel comfortable with the healthcare they receive	By ensuring that care is culturally safe for Indigenous Australians and CALD communities, members of these communities will be more comfortable with engaging with the health system (1, 2), Additionally, migrants report multiple challenges to accessing care including experiences of discrimination and a lack of cultural sensitivity, which may in turn be linked to higher levels of psychological dist…	$6 390 per annum The value of a statistical life year adjusted by the disability weight of a mild anxiety disorder (0.03)	The social value of accessing culturally safe care will be the improved mental health that people with lung cancer experience. It is well established that both the institutional and personal racism has negative effects on an individuals mental health due to increased stress and anxiety. To assign a value to this outcome, we used a contingent valuation technique. We have used the change in a patie…	YES
People with lung cancer access early palliative care	All people with lung cancer are able to access early palliative care as part of their treatment	Due to the severe symptomatology and poor prognosis associated with the disease, the integration of early palliative care services into a person with lung cancer treatment plan can help to improve the symptom burden, and allow people with lung cancer at end of life to die a good death (1, 2) 1. Carrieri D, Peccatori FA, Boniolo G. Supporting supportive care in cancer: the ethical importance of pr…	$150 per day The average cost savings of early palliative care compared with usual care	The social value of involving people with lung cancer in early palliative care interventions can be understood by the costs saved when compared to usual care. On average, People with lung cancer in a randomised trial who received early palliative care lived for 98 days longer than those who received usual care, and that their care was $117USD ($150AUD) less per day (1) 1. Greer JA, Tramontano AC,…	YES
People with lung cancer experience increased empowerment	People with lung cancer avoid having to attend the emergency department of a hospital for help managing their symptoms	ED presentations by people with lung cancer can occur as a result of a high level of unmet supportive care needs and people with lung cancer not being empowered by their treating team. By meeting the information and care coordination of patients, they are more likely to be able to actively participate in decisions regarding their treatment as well as anticipate side effects and symptoms that may …	$705 per episode Average cost per ED presentation	The social value of people with lung cancer experiencing increased empowerment is that they will feel more confident in their ability to self-manage their symptoms and side effects. This, in turn, will reduce unnecessary Emergency Department presentations. Therefore, the social value of reducing the unnecessary usage of acute hospital resources can be understood in terms of the costs averted. Thi…	YES
People with lung cancer have a better experience of cancer care	People with lung cancer report feeling satisfied with the cancer care they recieve and thus do not needs to pay for private health insurance to access a choice of service	Through providing coordinated and relevant supportive care services, people with lung cancer report better experiences of care and are satisfied with their care (1) 1. Tho PC, Ang E. The effectiveness of patient navigation programs for adult cancer patients undergoing treatment: a systematic review. JBI Evidence Synthesis. 2016 Feb 1;14(2):295-321.	$3 970 per annum The cost of premium level private health insurance	The social value of people with lung cancer being satisfied with the care they recieve is that they will be content to stay within the public hospital system. Therefore, they will not feel compelled to pay for top-tier private health insurance so they can access other services. We have used a revealed preference technique to assign the cost of a premium private health insurance policy as the valu…	YES
People with lung cancer's role functioning is improved	People with lung cancer can continue to take part in social activities	The provision of timely and appropriate supportive care programs can substantially improve quality of life, reduce symptom burden, and improve their performance status (1, 2, 3). This, in turn, can help people with lung cancer to retain or improve their role functioning, and continue to participate in life as they'd prefer. 1. Lehto RH. Psychosocial challenges for patients with advanced lung canc…	$8 996 per annum The average Australian adult spending on recreation activities	The social value of people with lung cancer being able (well enough) to take part in social roles is the increased time they can spend enjoying social and leisure activities. To assign a value to this, we used a revealed preference technique using the amount that an average Australian spends on recreation activities (1). This proxy was chosen as it reflects the value that Australian adults place …	YES
People with lung cancer are able continue to participate in the workforce	People with lung cancer of working age (<65) are able to control their symptom burden and return to work if appropriate	Unemployment or reduced employment due to a cancer diagnosis is associated with an increased risk of financial toxicity, poorer quality of life, and possibly reduced survival (1, 2). Through the provision of quality supportive care, people with lung cancer's role functioning can be improved, and they may be able to return to work if appropriate (1, 3) 1. Gordon LG, Merollini KM, Lowe A, Chan RJ. …	$19 292 per annum The median australian wage minus the full Disability Support Pension (DSP)	To assign a social value to people with lung cancer being able (well enough) to continue or return to work, we used the increase in income due to moving from the DSP to the median Australian wage (1, 2). The median Australian wage was chosen as a conservative estimate of the potential salary of people with lung cancer. While lung cancer disproportionately affects individuals from lower socioecono…	YES
People with lung cancer can continue with their caregiving role	People with lung cancer who had a caregiving role prior to diagnosis are able to continue with this role	The provision of timely and appropriate supportive care programs can substantially improve patient quality of life, reduce symptom burden, and improve their performance status (1, 2, 3). This, in turn, can help People with lung cancer to retain or improve their role functioning, and continue to perform caregiving roles. 1. Lehto RH. Psychosocial challenges for patients with advanced lung cancer: …	$36 per hour The replacement cost of informal caregiving	We used the replacement cost method to assign a social value to this outcome. This method acknowledges that if the People with lung cancer are unable to continue caregiving then these responsibilities will have to be taken on by another person. We know that individuals with lung cancer are, on average, 70 years of age at diagnosis. At this age, it can be expected that they would be involved in so…	YES
People with lung cancer's ability to self-manage their illness is improved, and as a result they do not need to receive unnecessary additional care	People with lung cancer retain independence and minimise the informal or formal care they require due to their cancer diagnosis	The provision of timely and appropriate supportive care programs can substantially improve patient quality of life, reduce symptom burden, and improve their performance status (1, 2, 3). This, in turn, can help patients to regain their independence and reduce the care they require. 1. Lehto RH. Psychosocial challenges for patients with advanced lung cancer: interventions to improve well-being. Lu…	$70 408 per annum The cost of caregiving	The social value of People with lung cancer being well enough to take care of themselves and do activities of daily living is that they will not require additional assistance from carers. Caring is either informal (unpaid, usually undertaken by a spouse, family, or friend) or formal (a professional carer is employed by the patient or their family). We have used a replacement cost to assign a valu…	YES
People with lung cancer's physical fitness is improved	People with lung cancer improve or maintain their physical capacity	Exercise programs (prescriptions) are effective activities to help people with lung cancer retain physical health and improve quality of life (1). 1. Singh B, Spence R, Steele ML, Hayes S, Toohey K. Exercise for individuals with lung cancer: A systematic review and meta-analysis of adverse events, feasibility, and effectiveness. Seminars in Oncology Nursing 2020 Sep 30 (p. 151076). WB Saunders.	$948 per annum The average Australian adult spending on gym membership	The social value of improved (or retained) physical fitness in people with lung cancer can be understood in terms of the price of an average gym membership. This is a revealed preference technique that uses the average amount that Australian adults are willing to pay for their physical fitness (1). 1. Canstar Blue. What does the average Australian spend at the gym? : Canstar Blue; 2020 [Available…	YES
Symptoms and side effects of treatment are avoided, mitigated, or self managed	People with lung cancer do not have adverse events due to their treatment	Through providing high quality supportive care, people with cancer are supported to self-manage and mitigate their symptoms and side effects (1). Supportive care services can also help to prevent and manage avoidable adverse events (1, 2) 1. Olver I, Keefe D, Herrstedt J, Warr D, Roila F, Ripamonti CI. Supportive care in cancer—a MASCC perspective. Supportive Care in Cancer. 2020 Aug;28(8):3467-7…	$12 780 per episode The cost of an adverse event	The social value of people with lung cancer having their side effects of cancer treatment avoided or mitigated is the averted cost of adverse events. To assign a value to this, we have used the Australian costs of adverse events in gynecological cancers (1). 1. Kondalsamy-Chennakesavan S, Gordon LG, Sanday K, Bouman C, De Jong S, Nicklin J, Land R, Obermair A. Hospital costs associated with adver…	YES
The caregiving burden for families associated with a lung cancer diagnosis is managed or mitigated	People with lung cancer report that their household financial stress associated with their cancer diagnosis has been identified, recognised, and addressed	Family members of people with cancer often assume informal caregiving roles to the patient after diagnosis (1). They commonly face distress due to the impact of the diagnosis and their caregiving responsibilities, including substantial risk of financial distress due to loss of household income and increased household expenditure (1, 2, 3). 1. Taylor J, Fradgley E, Clinton-McHarg T, Byrnes E, Paul…	$4 343 per episode The average cost of informal caregiving at end of life	The social value of a reduced financial burden for the person with lung cancer's family or caregiver can be understood in terms of the average cost of informal caregiving for people with lung cancer at their end of life. This has been modelled in the British context where the replacement cost of informal caregiving was equivalent to $4 343 (1). This figure represents the costs saved by people wit…	YES
The unnecessary use of acute healthcare resources is avoided	People with lung cancer avoid being admitted into acute care for management of their symptoms	Inappropriate or avoidable use of acute hospital resources is more prevalent in people with lung cancer with a higher burden of unmet need (1). By identifying and managing these needs in a timely fashion, unnecessary acute hospital resource usage can be reduced (1, 2, 3) 1. Gorin SS, Haggstrom D, Han PK, Fairfield KM, Krebs P, Clauser SB. Cancer care coordination: a systematic review and meta-ana…	$4 885 per episode Average cost per episode of admitted acute care	The social value of reducing the unnecessary usage of acute hospital resources can be understood in terms of the costs averted. These costs are incurred through extraneous ambulance call outs, emergency department presentations, long length of hospital stay, and extended length of hospital stay (1). Through the optimal provision of supportive care services, people with lung cancer will have the s…	YES
	People with lung cancer avoid having to attend the emergency department of a hospital for help managing their symptoms		$705 per episode Average cost per ED presentation		YES
	People with lung cancer avoid presenting to hospital for help managing their symptoms		$317 per episode Average cost per non-admitted ED presentation		YES
	People with lung cancer avoid being admitted into sub acute care for assistance managing their symptoms		$13 397 per episode Average cost per episode of sub-acute care		YES
People with lung cancer's health outcomes are improved	People with lung cancer have improved survival	The provision of supportive care services, such as cancer nurse specialists, is associated with improved continuity of care, improved care coordination, and improved access to information and services. This has been demonstrated to result in improved survival in people with lung cancer (1) 1. Stewart I, Leary A, Khakwani A, Borthwick D, Tod A, Hubbard R, Beckett P, Tata LJ. Do working practices o…	$6 565 per person with lung cancer The value of a person with lung cancer surviving an additional 75 days	The value of health outcomes due to better coordinated care has been calculated using best evidence that shows that people with lung cancer undergoing radiotherapy survived for 75 days more compared with those who did not. 75/365 = 0.2 of a year. The value of a statistical life year adjusted by the disability weight of lung cancer (0.15) = $31 950 (1, 2). Therefore, the social value of improved h…	YES
People with lung cancer's experience improved survival	People with lung cancer have improved survival	The provision of supportive care services, such as cancer nurse specialists, is associated with improved continuity of care, improved care coordination, and improved access to information and services. This has been demonstrated to result in improved survival in people with lung cancer (1) 1. Stewart I, Leary A, Khakwani A, Borthwick D, Tod A, Hubbard R, Beckett P, Tata LJ. Do working practices o…	$6 565 per person with lung cancer The value of a person with lung cancer surviving an additional 75 days	The value of improved survival due to better coordinated care has been calculated using best evidence that shows that people with lung cancer undergoing radiotherapy survived for 75 days more compared with those who did not. 75/365 = 0.2 of a year. The value of a statistical life year adjusted by the disability weight of lung cancer (0.15) = $31 950 (1, 2). Therefore, the social value of improved…	YES
